# Supplementary material for: PhasiHunter: a robust phased siRNA regulatory cascade mining tool based on multiple reference sequences
Source: Bioinformatics. 2023 Nov 9;39(11):btad676. doi: 10.1093/bioinformatics/btad676 (PMC10651429; doi:10.1093/bioinformatics/btad676)
Supplement: btad676_Supplementary_Data [file btad676_supplementary_data.zip]

Archive with 2 entries (2 files):
- Supplementary_Figures v1.3.pdf
- Supplementary_Tables_v1.1.xlsx
