# Supplementary material for: PhasiHunter: a robust phased siRNA regulatory cascade mining tool based on multiple reference sequences
Source: Bioinformatics. 2023 Nov 9;39(11):btad676. doi: 10.1093/bioinformatics/btad676 (PMC10651429; doi:10.1093/bioinformatics/btad676)
Supplement: btad676_Supplementary_Data [file btad676_supplementary_data.zip › Supplementary_Tables_v1.1.xlsx]

## Sheet: Table S1
Table S1. Test dataset used in this paper
Sample name	Experiment	Stage	Genotype
GSM1262524	SRX376844	0.2 mm Anther, rep1	Fertile (W23)
GSM1262525	SRX376845	0.4 mm Anther, rep1	Fertile (W23)
GSM1262526	SRX376846	0.7 mm Anther, rep1	Fertile (W23)
GSM1262527	SRX376847	1.0 mm Anther, rep1	Fertile (W23)
GSM1262528	SRX376848	1.5 mm Anther, rep1	Fertile (W23)
GSM1262529	SRX376849	2.0 mm Anther, rep1	Fertile (W23)
GSM1262530	SRX376850	2.5 mm Anther, rep1	Fertile (W23)
GSM1262531	SRX376851	3.0 mm Anther, rep1	Fertile (W23)
GSM1262532	SRX376852	4.0 mm Anther, rep1	Fertile (W23)
GSM1262533	SRX376853	5.0 mm Anther, rep1	Fertile (W23)
GSM1262534	SRX376854	Mature Pollen, rep1	Fertile (W23)
GSM1262535	SRX376855	0.2 mm Anther, rep2	Fertile (W23)
GSM1262536	SRX376856	0.4 mm Anther, rep2	Fertile (W23)
GSM1262537	SRX376857	0.7 mm Anther, rep2	Fertile (W23)
GSM1262538	SRX376858	1.0 mm Anther, rep2	Fertile (W23)
GSM1262539	SRX376859	1.5 mm Anther, rep2	Fertile (W23)
GSM1262540	SRX376860	2.0 mm Anther, rep2	Fertile (W23)
GSM1262541	SRX376861	2.5 mm Anther, rep2	Fertile (W23)
GSM1262542	SRX376862	3.0 mm Anther, rep2	Fertile (W23)
GSM1262543	SRX376863	4.0 mm Anther, rep2	Fertile (W23)
GSM1262544	SRX376864	5.0 mm Anther, rep2	Fertile (W23)
GSM1262545	SRX376865	Mature Pollen, rep2	Fertile (W23)
GSM1262546	SRX376866	0.4 mm Anther, rep3	Fertile (W23)
GSM1262547	SRX376867	0.7 mm Anther, rep3	Fertile (W23)
GSM1262548	SRX376868	1.0 mm Anther, rep3	Fertile (W23)
GSM1262549	SRX376869	1.5 mm Anther, rep3	Fertile (W23)
GSM1262550	SRX376870	2.0 mm Anther, rep3	Fertile (W23)
GSM1262551	SRX376871	2.5 mm Anther, rep3	Fertile (W23)
GSM1262552	SRX376872	3.0 mm Anther, rep3	Fertile (W23)
GSM1262553	SRX376873	4.0 mm Anther, rep3	Fertile (W23)
GSM1262554	SRX376874	5.0 mm Anther, rep3	Fertile (W23)
GSM1262555	SRX376875	Mature Pollen, rep3	Fertile (W23)

## Sheet: Table S2
Table S2. The PHAS genes specificlly predicted by PhaseTank based on transcriptome
ID	Beg:End	Length	Phased_Ratio	Phased_Abundance	Phased_Number	Phased_Score
NM_001150865.2	214:584	371	0.539	5897	4	18.727
NM_001151324.1	37:344	308	0.757	403	4	18.161
NM_001346990.1	1254:1468	215	0.942	507	6	35.218
XM_008650877.2	570:793	224	0.666	3069	4	21.377
XM_008650878.2	573:796	224	0.666	3069	4	21.377
XM_008683054.3	1414:1643	230	0.942	507	6	35.218
XM_008683061.3	1343:1572	230	0.942	507	6	35.218
XM_008683066.3	1381:1610	230	0.942	507	6	35.218
XM_008683071.3	1345:1574	230	0.942	507	6	35.218
XM_008683074.3	1329:1556	228	0.942	507	6	35.218
XM_023302256.2	38:240	203	0.896	104	4	16.65
XM_023302257.2	38:240	203	0.909	70	4	15.447
XM_023302258.2	38:240	203	0.937	10217	4	34.609
XM_023302259.1	38:240	203	0.909	70	4	15.447
XM_035958916.1	1405:1630	226	0.942	507	6	35.218
XM_035958921.1	1357:1584	228	0.942	507	6	35.218
XM_035960266.1	483:979	497	0.422	2249	7	22.776
XR_553403.1	196:545	350	0.815	84	5	18.046

## Sheet: Table S3
Table S3. The PHAS genes specifically predicted by unitas based on transcriptome
PHAS gene	Start	End	phase number
XM_035963778.1	27822	28932	8

## Sheet: Table S4
Table S4. The PHAS genes specifically predicted by PhasiHunter based on genome and transcriptome
Cluster_number	Feature	PHAS_gene	Method	Reference_type	H_transcriptome_coordinate	H_genome_coordinate	H_fl_transcriptome_coordinate	P_transcriptome_coordinate	P_genome_coordinate	P_fl_transcriptome_coordinate	C_pvalue	G_pvalue	F_pvalue	C_phaseratio	G_phaseratio	F_phaseratio	C_phasescore	G_phasescore	F_phasescore
2	mRNA	NM_001111713.1	H;P	G;C	(1225:1540)	(193895642:193895831);(193895935:193896040)	-	(1225:1540)	(193895935:193896040)	-	8.29899e-14	5.85E-07;2.35E-05	-	0.968	0.973	-	53.612	16.585	-
5	mRNA	NM_001112055.1	H;P	G;C	(45:908)	(198179080:198179246);(198179563:198179792);(198182389:198182454);(198186226:198186375);(198186511:198186700)	-	(45:908)	(198179080:198179246);(198179418:198179502);(198182389:198182454)	-	8.59769e-22	1.77E-08;5.31E-10;1.22E-04;2.89E-04;7.93E-06	-	0.62	0.71;0.931;0.954	-	154.65	42.427;18.183;21.764	-
1	mRNA	NM_001136694.1	H	G;C	(505:694)	(75777108:75777297)	-	-	-	-	4.07261e-05	4.07261e-05	-	-	-	-	-	-	-
2	mRNA	NM_001136873.1	H;P	G;C	(393:664);(1287:2232)	(112097362:112097633);(112098256:112099201)	-	(393:664);(790:979)	(112097362:112097633);(112097759:112097948)	-	2.60E-09; 1.64E-30	2.60E-09;3.10E-30	-	0.996;0.933	0.996;0.933	-	52.625;23.86	52.625;23.86	-
1	mRNA	NM_001137319.1	H;P	G;C	(1607:1670)	(122852315:122852439)	-	-	(122852315:122852439)	-	1.5631e-05	5.20172e-08	-	-	0.835	-	-	33.456	-
2	mRNA	NM_001137438.1	H;P	G;C	(946:1723)	(103134128:103134567);(103135079:103135396)	-	(946:1893)	(103134065:103134567);(103135079:103135396)	-	9.07527e-14	2.11E-07;1.48E-07	-	0.779	0.847;0.849	-	91.716	47.376;30.177	-
3	mRNA	NM_001137999.2	H;P	G;C	(629:1030);(905:1054)	(23305693:23305779);(23306144:23306356);(23306231:23306380)	-	(629:1030)	(23305693:23305779);(23305899:23305962)	-	1.19E-14; 8.90E-08	1.56E-07;7.07E-05;8.90E-08	-	0.699	0.946;0.965	-	81.134	25.049;19.738	-
1	mRNA	NM_001143176.1	H;P	G;C	(437:752)	(19681042:19681357)	-	(437:752)	(19681042:19681357)	-	4.79212e-09	4.79212e-09	-	0.906	0.906	-	42.979	42.979	-
1	mRNA	NM_001143581.3	H	G;C	(3058:3182)	(235863052:235863176)	-	-	-	-	6.67693e-05	6.67693e-05	-	-	-	-	-	-	-
1	mRNA	NM_001146067.1	H;P	G;C	(1438:1795)	(22882957:22883314)	-	(1438:1795)	(22882957:22883314)	-	1.2829e-09	1.2829e-09	-	0.92	0.92	-	43.454	43.454	-
1	mRNA	NM_001146834.1	H	G;C	(855:1063)	(167098870:167099078)	-	-	-	-	9.81262e-05	9.81262e-05	-	-	-	-	-	-	-
1	mRNA	NM_001146966.1	H;P	C	(376:836)	-	-	(376:836)	-	-	3.94331e-09	-	-	0.623	-	-	17.267	-	-
1	mRNA	NM_001147008.1	H;P	G;C	(792:1107)	(3067020:3067148)	-	(792:1107)	(3067020:3067148)	-	3.91713e-14	1.4091e-08	-	0.972	0.995	-	69.639	31.766	-
1	mRNA	NM_001147119.1	H	G;C	(790:1000)	(10545940:10546150)	-	-	-	-	7.17e-05	1.24348e-05	-	-	-	-	-	-	-
1	mRNA	NM_001147176.1	H;P	G;C	(1855:2002)	(12526017:12526164)	-	(1855:2002)	(12526017:12526164)	-	1.65817e-05	1.65817e-05	-	0.778	0.778	-	15.78	15.78	-
1	mRNA	NM_001147887.1	H	G;C	(1286:1456)	(30271898:30272068)	-	-	-	-	6.54782e-05	0.000103512	-	-	-	-	-	-	-
1	mRNA	NM_001148183.2	H	C	(545:900)	-	-	-	-	-	1.65813e-10	-	-	-	-	-	-	-	-
1	mRNA	NM_001148267.1	H;P	G;C	(595:826)	(177377064:177377209)	-	(595:826)	(177377064:177377209)	-	3.24123e-07	7.71104e-05	-	0.975	0.922	-	28.556	15.579	-
2	mRNA	NM_001148694.1	H;P	G;C	(1617:2039)	(29397650:29397799);(29398162:29398456)	-	(1617:2039)	(29397650:29397799);(29398162:29398456)	-	6.95686e-18	3.82E-10;6.70E-14	-	0.539	0.696;0.5	-	77.6	29.366;50.13	-
1	mRNA	NM_001148793.1	H;P	C	(1292:1584)	-	-	(1292:1584)	-	-	1.24691e-05	-	-	0.844	-	-	23.161	-	-
3	mRNA	NM_001148796.1	H;P	G;C	(885:1055)	(164436888:164437243);(164436919:164437171);(164437275:164437445)	-	(1159:1306)	(164436919:164437171)	-	2.2011e-05	8.60E-10;3.90E-04;6.55E-05	-	0.947	0.553	-	70.313	56.46	-
1	mRNA	NM_001150023.1	H	C	(504:735)	-	-	-	-	-	3.24123e-07	-	-	-	-	-	-	-	-
1	mRNA	NM_001150558.2	H;P	G;C	(1158:1475)	(141743409:141743726)	-	(1158:1475)	(141743306:141743726)	-	7.44291e-17	6.45859e-19	-	0.967	0.912	-	75.145	78.442	-
1	mRNA	NM_001150937.2	H;P	G;C	(1388:1495)	(4060991:4061180)	-	(1388:1495)	(4060991:4061180)	-	0.000201185	7.9303e-06	-	0.906	0.807	-	22.64	28.381	-
1	mRNA	NM_001152359.1	H	C	(825:953)	-	-	-	-	-	3.38948e-05	-	-	-	-	-	-	-	-
1	mRNA	NM_001152935.1	H;P	G;C	(2026:2280)	(305963981:305964235)	-	(2026:2280)	(305963981:305964235)	-	8.93442e-10	8.93442e-10	-	0.948	0.922	-	29.903	29.083	-
1	mRNA	NM_001153594.1	H;P	G;C	(334:462)	(68441423:68441509)	-	(334:462)	-	-	8.54161e-07	5.38078e-05	-	0.85	-	-	16.597	-	-
1	mRNA	NM_001154551.2	H;P	G;C	(267:395)	(68441423:68441509)	-	(267:395)	-	-	8.54161e-07	5.38078e-05	-	0.85	-	-	16.597	-	-
2	mRNA	NM_001154570.2	H;P	G;C	(834:1191)	(178486599:178486727)	-	(834:1191)	(178486103:178486168);(178486599:178486727)	-	5.4385e-19	7.98859e-10	-	0.971	0.934;0.966	-	146.246	17.988;55.109	-
2	mRNA	NM_001154705.2	H;P	G;C	(1906:2200)	(217718512:217718594);(217718730:217718984)	-	(1906:2200)	(217718512:217718594);(217718730:217718984)	-	3.09013e-10	7.71E-05;1.62E-07	-	0.946	0.841;0.953	-	75.381	18.457;56.073	-
2	mRNA	NM_001154903.1	H	G;C	(1176:1386)	(140388290:140388437);(140388565:140388775)	-	-	-	-	0.000190565	7.71E-05;9.81E-05	-	-	-	-	-	-	-
1	mRNA	NM_001155119.1	H;P	G;C	(720:1014)	(125212867:125213077)	-	(720:1014)	(125212867:125213077)	-	2.39487e-10	7.04273e-07	-	0.881	0.953	-	40.155	26.084	-
1	mRNA	NM_001155200.1	H;P	C	(1298:1468)	-	-	(1298:1468)	-	-	2.51135e-07	-	-	0.989	-	-	36.857	-	-
1	mRNA	NM_001155248.1	H;P	G;C	(338:527)	(71869300:71869489)	-	(338:527)	(71869300:71869489)	-	1.59153e-05	1.59153e-05	-	0.689	0.689	-	20.768	20.768	-
1	mRNA	NM_001155650.2	H;P	G;C	(1595:1763)	(167406068:167406236)	-	(1595:1763)	(167406068:167406236)	-	0.000166403	8.54835e-05	-	0.956	0.956	-	18.377	18.377	-
1	mRNA	NM_001155677.1	H	G;C	(724:848)	(13822819:13822943)	-	-	-	-	9.98782e-06	9.98782e-06	-	-	-	-	-	-	-
1	mRNA	NM_001155700.1	H	G;C	(1021:1187)	(171218492:171218658)	-	-	-	-	1.28896e-05	1.28896e-05	-	-	-	-	-	-	-
1	mRNA	NM_001155773.1	H	G;C	(589:820)	(196612474:196612705)	-	-	-	-	0.000183516	0.000267154	-	-	-	-	-	-	-
1	mRNA	NM_001156443.2	H	G;C	(793:1003)	(10545940:10546150)	-	-	-	-	7.17e-05	1.24348e-05	-	-	-	-	-	-	-
1	mRNA	NM_001156473.1	H	G;C	(1124:1273)	(137073398:137073547)	-	-	-	-	1.28896e-05	0.000291519	-	-	-	-	-	-	-
2	mRNA	NM_001156559.1	H;P	G;C	(447:552);(699:993)	(21951992:21952097)	-	(699:993)	-	-	5.38E-05;1.31E-07	5.38078e-05	-	0.839	-	-	22.873	-	-
1	mRNA	NM_001157776.2	H;P	G;C	(833:1190)	(299422641:299422832)	-	(833:1190)	(299422641:299422832)	-	2.96066e-14	1.44742e-11	-	0.925	0.909	-	94.353	57.148	-
2	mRNA	NM_001157783.1	H;P	G;C	(590:1159)	(83745980:83746503);(83746657:83747226)	-	(590:1159)	(83745980:83746503);(83746657:83747226)	-	4.95694e-23	6.59E-21;9.44E-25	-	0.837	0.965;0.803	-	125.591	374.692;120.489	-
1	mRNA	NM_001174709.1	H;P	G;C	(826:1080)	(87038828:87039082)	-	(826:1080)	(87038828:87039082)	-	2.94349e-05	2.94349e-05	-	0.994	0.994	-	49.048	49.048	-
1	mRNA	NM_001174850.1	H;P	C	(1597:1746)	-	-	(1597:1746)	-	-	0.000298236	-	-	0.885	-	-	38.817	-	-
1	mRNA	NM_001175729.1	H;P	G;C	(1344:1745)	(127508966:127509367)	-	(1344:1745)	(127508966:127509241)	-	1.05651e-08	2.82759e-08	-	0.792	0.786	-	34.32	26.688	-
2	mRNA	NM_001184848.2	H;P	G;C	(450:702)	(142964006:142964111)	-	(177:240);(450:702)	(142964006:142964111)	-	9.18344e-06	4.70925e-06	-	0.99;0.383	0.762	-	19.473;15.336	27.726	-
3	mRNA	NM_001195932.1	H;P	G;C	(1057:1183);(1519:1750);(2270:2501)	(72010477:72010958);(72011123:72011459);(72011795:72011921)	-	(1057:1183)	(72010477:72010958);(72011795:72011921)	-	3.05E-06;2.59E-04;1.84E-04	2.63E-07;1.85E-04;1.17E-06	-	0.992	0.688;0.992	-	32.586	31.688;32.586	-
1	mRNA	NM_001196135.1	H;P	G;C	(1221:1515)	(114823475:114823769)	-	(1221:1515)	(114823475:114823769)	-	3.48193e-08	1.23912e-07	-	0.765	0.715	-	23.633	22.088	-
1	mRNA	NM_001196383.1	H	G;C	(1092:1258)	(203628398:203628564)	-	-	-	-	1.75597e-06	4.56391e-06	-	-	-	-	-	-	-
2	mRNA	NM_001279445.1	H;P	G;C	(852:936)	(83388807:83388935);(83388993:83389331)	-	(852:936)	(83388807:83388935)	-	0.000199854	1.19E-08;6.82E-18	-	0.959	0.987	-	19.242	57.764	-
1	mRNA	NM_001328583.1	H;P	G;C	(382:573)	(140273762:140273953)	-	(382:573)	(140273762:140273953)	-	4.89576e-07	1.63892e-07	-	0.761	0.779	-	59.571	60.98	-
2	mRNA	NM_001329044.1	H;P	G;C	(1243:1663);(1892:2083)	(160583196:160583406);(160584402:160584593)	-	(1243:1703);(1892:2083)	(160583196:160583406);(160584402:160584593)	-	1.60E-09;1.86E-08	2.55E-08;1.86E-08	-	0.939;0.668	0.99;0.668	-	44.495;18.817	27.723;18.817	-
1	mRNA	NM_001348006.1	H;P	G;C	(1631:2011)	(288427656:288427763)	-	(1631:2074)	(288427656:288427763)	-	8.90347e-09	3.40482e-07	-	0.694	0.976	-	47.792	18.2	-
1	mRNA	NM_001351008.1	H;P	C	(167:398)	-	-	(81:398)	-	-	9.1615e-05	-	-	0.404	-	-	17.456	-	-
2	mRNA	NM_001351833.1	H;P	G;C	(506:758);(844:989)	(27589075:27589180)	-	(506:989)	-	-	4.47E-11;1.16E-05	3.97879e-08	-	0.873	-	-	40.209	-	-
1	mRNA	NM_001352972.1	H	C	(1496:1729)	-	-	-	-	-	8.17509e-05	-	-	-	-	-	-	-	-
1	mRNA	NM_001353444.1	H;P	C	(165:314)	-	-	(165:314)	-	-	1.0008e-05	-	-	0.917	-	-	15.767	-	-
1	mRNA	NM_001356977.1	H;P	G;C	(703:957)	(87038828:87039082)	-	(703:957)	(87038828:87039082)	-	2.94349e-05	2.94349e-05	-	0.994	0.994	-	49.048	49.048	-
1	mRNA	NM_001358763.1	H;P	G;C	(1349:1540)	(58839388:58839579)	-	(1349:1540)	(58839388:58839579)	-	3.65031e-09	6.00628e-11	-	0.967	0.983	-	49.506	50.325	-
1	mRNA	NM_001359474.1	H	C	(416:563)	-	-	-	-	-	1.15875e-05	-	-	-	-	-	-	-	-
1	mRNA	NM_001359731.1	H	G;C	(2015:2265)	(302387838:302387901)	-	-	-	-	0.000165054	0.000349009	-	-	-	-	-	-	-
2	mRNA	NM_001360448.1	H;P	G;C	(3516:3623)	(24438172:24438380);(24438400:24438526)	-	(3516:3623)	(24438400:24438526)	-	8.44884e-07	8.98E-10;3.48E-08	-	0.609	0.601	-	30.644	34.528	-
1	mRNA	NM_001360686.1	H	G;C	(1437:1626)	(120170027:120170216)	-	-	-	-	1.39651e-05	2.87314e-06	-	-	-	-	-	-	-
2	mRNA	NM_001362083.1	H;P	G;C	(507:862);(967:1137)	(107532960:107533130)	-	(507:862)	-	-	4.45E-11;6.55E-05	6.54782e-05	-	0.865	-	-	42.566	-	-
1	mRNA	NM_001362153.1	H	G;C	(3159:3287)	(17027092:17027220)	-	-	-	-	7.88615e-05	7.88615e-05	-	-	-	-	-	-	-
1	mRNA	NM_001362595.1	H	G;C	(992:1116)	(82209347:82209471)	-	-	-	-	5.79244e-08	5.79244e-08	-	-	-	-	-	-	-
2	mRNA	NM_001363293.1	H;P	G;C	(2464:2609);(2905:3113)	(104265604:104265749);(104266045:104266253)	-	(2464:2609);(2758:3113)	(104265604:104265749);(104265898:104266253)	-	5.52E-08;1.24E-05	5.52E-08;1.24E-05	-	0.997;0.634	0.997;0.634	-	39.596;16.898	39.596;16.898	-
2	mRNA	NM_001364420.1	H;P	G;C	(3:593);(390:623)	(55338581:55338814);(55338611:55339264)	-	(3:593)	(55338611:55339264)	-	3.54E-25;7.08E-05	4.59E-04;2.70E-23	-	0.803	0.818	-	350.364	364.675	-
1	mRNA	NM_001365179.1	H;P	G;C	(1104:1421)	(141743409:141743726)	-	(1104:1421)	(141743306:141743726)	-	7.44291e-17	6.45859e-19	-	0.967	0.912	-	75.145	78.442	-
1	mRNA	NM_001366930.1	H;P	G;C	(2216:2487)	(192648455:192648749)	-	(2216:2487)	(192648455:192648749)	-	1.48585e-12	3.64562e-13	-	0.817	0.802	-	57.665	61.315	-
1	mRNA	NM_001367042.1	H	C	(1510:1722)	-	-	-	-	-	7.70735e-05	-	-	-	-	-	-	-	-
2	mRNA	NM_001367244.1	H;P	G;C	(2284:2496);(2706:3042)	(5132121:5132457);(5132667:5132879)	-	(2284:2496);(2706:3042)	(5132121:5132457)	-	7.87E-07;1.91E-06	3.15E-06;2.86E-08	-	0.946;0.639	0.615	-	18.311;16.518	15.898	-
1	mRNA	NM_001368025.1	H	G;C	(1379:1734)	(166891745:166891995)	-	-	-	-	1.13942e-06	2.52707e-06	-	-	-	-	-	-	-
1	mRNA	NM_001368086.2	H;P	G;C	(2473:2683)	(36150182:36150392)	-	(2473:2683)	(36150182:36150392)	-	8.19612e-08	8.19612e-08	-	0.808	0.808	-	19.9	19.9	-
1	mRNA	NM_001368297.1	H	G;C	(3449:3535)	(197381323:197381409)	-	-	-	-	1.6313e-06	1.6313e-06	-	-	-	-	-	-	-
2	mRNA	NM_001370502.1	H	C	(62:251);(76:372)	-	-	-	-	-	1.75E-04;4.50E-07	-	-	-	-	-	-	-	-
1	mRNA	NM_001371841.1	H;P	G;C	(1132:1426)	(71412521:71412815)	-	(1132:1426)	(71412521:71412815)	-	2.75716e-07	5.34691e-07	-	0.841	0.801	-	19.93	18.982	-
3	mRNA	NM_001374176.1	H;P	G;C	(305:408);(438:671);(774:858)	(101764621:101764850);(101764808:101765041)	-	(305:408)	(101764808:101765041)	-	1.22E-06;5.48E-08;1.03E-04	1.00E-05;1.10E-08	-	0.851	0.66	-	24.789	26.739	-
1	mRNA	XM_008645241.3	H	C	(647:775)	-	-	-	-	-	3.38948e-05	-	-	-	-	-	-	-	-
2	mRNA	XM_008646228.4	H;P	G;C	(4:216);(2408:2935)	(5362610:5362822);(5369306:5369833)	-	(2408:2935)	(5362610:5362822);(5369306:5369833)	-	1.08E-09;5.00E-16	1.08E-09;5.00E-16	-	0.839	0.854;0.839	-	227.517	19.95;227.517	-
2	mRNA	XM_008649113.3	H;P	G;C	(648:1003);(1108:1278)	(107532960:107533130)	-	(648:1003)	-	-	4.45E-11;6.55E-05	6.54782e-05	-	0.865	-	-	42.566	-	-
2	mRNA	XM_008649115.3	H;P	G;C	(497:852);(957:1127)	(107532960:107533130)	-	(497:852)	-	-	4.45E-11;6.55E-05	6.54782e-05	-	0.865	-	-	42.566	-	-
2	mRNA	XM_008649116.3	H;P	G;C	(286:641);(746:916)	(107532960:107533130)	-	(286:641)	-	-	4.45E-11;6.55E-05	6.54782e-05	-	0.865	-	-	42.566	-	-
2	mRNA	XM_008651094.2	H;P	G;C	(1383:1866);(2000:2210)	(131378804:131379287);(131379421:131379631)	-	(1255:1866)	(131378907:131379287)	-	1.87E-09;1.19E-04	1.87E-09;1.91E-04	-	0.972	0.925	-	64.814	36.313	-
1	mRNA	XM_008651838.3	H;P	G;C	(437:605)	(177724684:177725085)	-	(437:605)	(177724684:177725085)	-	1.82312e-08	2.5735e-13	-	0.965	0.889	-	24.457	47.952	-
1	mRNA	XM_008652684.3	H;P	G;C	(1444:1635)	(58839388:58839579)	-	(1444:1635)	(58839388:58839579)	-	3.65031e-09	6.00628e-11	-	0.967	0.983	-	49.506	50.325	-
1	mRNA	XM_008652797.3	H	C	(958:1147)	-	-	-	-	-	2.55572e-06	-	-	-	-	-	-	-	-
1	mRNA	XM_008652800.4	H;P	G;C	(1509:1866)	(22882957:22883314)	-	(1509:1866)	(22882957:22883314)	-	1.2829e-09	1.2829e-09	-	0.92	0.92	-	43.454	43.454	-
1	mRNA	XM_008656730.4	H;P	G;C	(1595:1889)	(71412521:71412815)	-	(1595:1889)	(71412521:71412815)	-	2.75716e-07	5.34691e-07	-	0.841	0.801	-	19.93	18.982	-
1	mRNA	XM_008657462.2	H	G;C	(4820:5051)	(19405187:19405418)	-	-	-	-	0.000349009	0.000349009	-	-	-	-	-	-	-
1	mRNA	XM_008657598.4	H	G;C	(2677:2822)	(61803852:61803997)	-	-	-	-	1.48311e-06	1.48311e-06	-	-	-	-	-	-	-
1	mRNA	XM_008657604.3	H	G;C	(2687:2832)	(61803852:61803997)	-	-	-	-	1.48311e-06	1.48311e-06	-	-	-	-	-	-	-
1	mRNA	XM_008657613.4	H	G;C	(2658:2803)	(61803852:61803997)	-	-	-	-	1.48311e-06	1.48311e-06	-	-	-	-	-	-	-
1	mRNA	XM_008657616.4	H	G;C	(2655:2800)	(61803852:61803997)	-	-	-	-	1.48311e-06	1.48311e-06	-	-	-	-	-	-	-
1	mRNA	XM_008658300.3	H	G;C	(219:408)	(68692794:68692983)	-	-	-	-	0.000228556	0.000228556	-	-	-	-	-	-	-
1	mRNA	XM_008660054.4	H;P	C	(564:919)	-	-	(564:919)	-	-	1.65813e-10	-	-	0.857	-	-	38.216	-	-
1	mRNA	XM_008660384.3	H;P	G;C	(4321:4468)	(101311761:101311908)	-	(4321:4468)	(101311761:101311908)	-	0.000108661	0.000108661	-	0.735	0.735	-	19.516	19.516	-
4	mRNA	XM_008664192.2	H;P	G;C	(1378:1565)	(2984039:2984226);(2984354:2984501);(2988356:2988566)	-	(1378:1565)	(2984039:2984226);(2984354:2984501);(2987852:2988146);(2988356:2988566)	-	2.2011e-05	1.04E-04;3.04E-06;3.45E-06	-	0.857	0.754;0.751;0.601;0.723	-	17.948	15.791;24.082;23.703;27.596	-
4	mRNA	XM_008664193.2	H;P	G;C	(1249:1436)	(2984039:2984226);(2984354:2984501);(2988356:2988566)	-	(1249:1436)	(2984039:2984226);(2984354:2984501);(2987852:2988146);(2988356:2988566)	-	2.2011e-05	1.04E-04;3.04E-06;3.45E-06	-	0.857	0.754;0.751;0.601;0.723	-	17.948	15.791;24.082;23.703;27.596	-
4	mRNA	XM_008664194.2	H;P	G;C	(5349:5536)	(2984039:2984226);(2984354:2984501);(2988356:2988566)	-	-	(2984039:2984226);(2984354:2984501);(2987852:2988146);(2988356:2988566)	-	2.2011e-05	1.04E-04;3.04E-06;3.45E-06	-	-	0.754;0.751;0.601;0.723	-	-	15.791;24.082;23.703;27.596	-
1	mRNA	XM_008664408.3	H;P	G;C	(645:1084)	(27696463:27696568)	-	(645:1084)	(27696463:27696568)	-	8.86882e-18	2.12933e-08	-	0.92	0.988	-	108.871	34.396	-
1	mRNA	XM_008664411.4	H	G;C	(907:1138)	(27956942:27957024)	-	-	-	-	0.000183516	0.000349009	-	-	-	-	-	-	-
1	mRNA	XM_008664777.3	H	G;C	(1751:1898)	(186985436:186985583)	-	-	-	-	4.33811e-07	4.33811e-07	-	-	-	-	-	-	-
1	mRNA	XM_008665404.3	H;P	G;C	(3547:3969)	(145654133:145654555)	-	(3547:3969)	(145654133:145654555)	-	4.42935e-11	4.42935e-11	-	0.991	0.992	-	113.311	113.425	-
1	mRNA	XM_008666722.3	H	C	(518:665)	-	-	-	-	-	1.15875e-05	-	-	-	-	-	-	-	-
1	mRNA	XM_008666728.4	H	C	(471:618)	-	-	-	-	-	1.15875e-05	-	-	-	-	-	-	-	-
1	mRNA	XM_008666736.4	H	G;C	(688:940)	(246378164:246378416)	-	-	-	-	0.000118908	0.000118908	-	-	-	-	-	-	-
1	mRNA	XM_008667109.3	H	C	(580:708)	-	-	-	-	-	0.000150358	-	-	-	-	-	-	-	-
1	mRNA	XM_008667700.4	H	G;C	(6795:6919)	(235863052:235863176)	-	-	-	-	6.67693e-05	6.67693e-05	-	-	-	-	-	-	-
1	mRNA	XM_008669770.4	H	G;C	(1034:1158)	(13822819:13822943)	-	-	-	-	9.98782e-06	9.98782e-06	-	-	-	-	-	-	-
3	mRNA	XM_008670298.4	H;P	G;C	(1867:1993);(2329:2560);(3080:3311)	(72010477:72010958);(72011123:72011459);(72011795:72011921)	-	(1867:1993)	(72010477:72010958);(72011795:72011921)	-	3.05E-06;2.59E-04;1.84E-04	2.63E-07;1.85E-04;1.17E-06	-	0.992	0.688;0.992	-	32.586	31.688;32.586	-
3	mRNA	XM_008670299.4	H;P	G;C	(1275:1401);(1737:1968);(2488:2719)	(72010477:72010958);(72011123:72011459);(72011795:72011921)	-	(1275:1401)	(72010477:72010958);(72011795:72011921)	-	3.05E-06;2.59E-04;1.84E-04	2.63E-07;1.85E-04;1.17E-06	-	0.992	0.688;0.992	-	32.586	31.688;32.586	-
3	mRNA	XM_008670300.3	H;P	G;C	(1823:1949);(2285:2516);(3036:3267)	(72010477:72010958);(72011123:72011459);(72011795:72011921)	-	(1823:1949)	(72010477:72010958);(72011795:72011921)	-	3.05E-06;2.59E-04;1.84E-04	2.63E-07;1.85E-04;1.17E-06	-	0.992	0.688;0.992	-	32.586	31.688;32.586	-
1	mRNA	XM_008670782.3	H;P	C	(488:614)	-	-	(488:614)	-	-	2.7637e-07	-	-	0.949	-	-	22.474	-	-
1	mRNA	XM_008676156.4	H;P	G;C	(636:1075)	-	-	(636:1075)	(135315856:135315940)	-	1.347e-13	-	-	0.845	0.98	-	76.781	19.669	-
1	mRNA	XM_008676419.2	H	G;C	(2440:2629)	(161579216:161579405)	-	-	-	-	1.39651e-05	1.39651e-05	-	-	-	-	-	-	-
1	mRNA	XM_008676846.3	H;P	G;C	(1560:1705)	(204441945:204442090)	-	(1560:1705)	(204441945:204442090)	-	2.37671e-06	2.37671e-06	-	1	1	-	15.716	15.716	-
1	mRNA	XM_008678594.4	H	G;C	(1275:1487)	(30271898:30272068)	-	-	-	-	2.52418e-05	0.000103512	-	-	-	-	-	-	-
2	mRNA	XM_008679008.3	H	G;C	(1099:1309)	(140388290:140388437);(140388565:140388775)	-	-	-	-	0.000190565	7.71E-05;9.81E-05	-	-	-	-	-	-	-
2	mRNA	XM_008679009.4	H	G;C	(1104:1314)	(140388290:140388437);(140388565:140388775)	-	-	-	-	0.000190565	7.71E-05;9.81E-05	-	-	-	-	-	-	-
1	mRNA	XM_008680338.3	H;P	G;C	(2720:2951)	(80890118:80890496)	-	-	(80890118:80890496)	-	4.63221e-05	9.85372e-07	-	-	0.74	-	-	36.007	-
1	mRNA	XM_008680339.3	H;P	G;C	(3366:3597)	(80890118:80890496)	-	-	(80890118:80890496)	-	4.63221e-05	9.85372e-07	-	-	0.74	-	-	36.007	-
1	mRNA	XM_008680341.3	H;P	G;C	(2754:2985)	(80890118:80890496)	-	-	(80890118:80890496)	-	4.63221e-05	9.85372e-07	-	-	0.74	-	-	36.007	-
1	mRNA	XM_020537628.1	H	C	(330:458)	-	-	-	-	-	8.07828e-05	-	-	-	-	-	-	-	-
2	mRNA	XM_020537843.2	H;P	G;C	(4:216);(2408:2935)	(5362610:5362822);(5369306:5369833)	-	(2408:2935)	(5362610:5362822);(5369306:5369833)	-	1.08E-09;5.00E-16	1.08E-09;5.00E-16	-	0.839	0.854;0.839	-	227.517	19.95;227.517	-
1	mRNA	XM_020538877.1	H;P	G;C	(1172:1489)	(141743409:141743726)	-	(1172:1489)	(141743306:141743726)	-	7.44291e-17	6.45859e-19	-	0.967	0.912	-	75.145	78.442	-
2	mRNA	XM_020538947.2	H;P	G;C	(1059:1334)	(178486599:178486727)	-	-	(178486103:178486168);(178486599:178486727)	-	1.01787e-13	7.98859e-10	-	-	0.934;0.966	-	-	17.988;55.109	-
2	mRNA	XM_020538948.2	H;P	G;C	(954:1229)	(178486599:178486727)	-	-	(178486103:178486168);(178486599:178486727)	-	1.01787e-13	7.98859e-10	-	-	0.934;0.966	-	-	17.988;55.109	-
2	mRNA	XM_020538949.2	H;P	G;C	(956:1313)	(178486599:178486727)	-	(956:1313)	(178486103:178486168);(178486599:178486727)	-	5.4385e-19	7.98859e-10	-	0.971	0.934;0.966	-	146.246	17.988;55.109	-
1	mRNA	XM_020541177.1	H	G;C	(2399:2546)	(29755960:29756107)	-	-	-	-	3.38948e-05	3.38948e-05	-	-	-	-	-	-	-
1	mRNA	XM_020542091.2	H;P	G;C	(217:345)	(68441423:68441509)	-	(217:345)	-	-	8.54161e-07	5.38078e-05	-	0.85	-	-	16.597	-	-
1	mRNA	XM_020542102.2	H	G;C	(1549:1904)	(166891745:166891995)	-	-	-	-	1.13942e-06	2.52707e-06	-	-	-	-	-	-	-
1	mRNA	XM_020542129.3	H;P	G;C	(998:1292)	(71412521:71412815)	-	(998:1292)	(71412521:71412815)	-	2.75716e-07	5.34691e-07	-	0.841	0.801	-	19.93	18.982	-
1	mRNA	XM_020545603.3	H;P	G;C	(645:1084)	(27696463:27696568)	-	(645:1084)	(27696463:27696568)	-	8.86882e-18	2.12933e-08	-	0.92	0.988	-	108.871	34.396	-
1	mRNA	XM_020545604.3	H;P	G;C	(642:1081)	(27696463:27696568)	-	(642:1081)	(27696463:27696568)	-	8.86882e-18	2.12933e-08	-	0.92	0.988	-	108.871	34.396	-
1	mRNA	XM_020545605.3	H;P	G;C	(1026:1465)	(27696463:27696568)	-	(1026:1465)	(27696463:27696568)	-	8.86882e-18	2.12933e-08	-	0.92	0.988	-	108.871	34.396	-
1	mRNA	XM_020545999.2	H	G;C	(325:535)	(83417797:83418007)	-	-	-	-	2.81497e-06	2.81497e-06	-	-	-	-	-	-	-
3	mRNA	XM_020547948.3	H;P	G;C	(2206:2332);(2668:2899);(3419:3650)	(72010477:72010958);(72011123:72011459);(72011795:72011921)	-	(2206:2332)	(72010477:72010958);(72011795:72011921)	-	3.05E-06;2.59E-04;1.84E-04	2.63E-07;1.85E-04;1.17E-06	-	0.992	0.688;0.992	-	32.586	31.688;32.586	-
1	mRNA	XM_020550312.2	H	G;C	(947:1157)	(135034816:135035026)	-	-	-	-	4.3047e-05	4.3047e-05	-	-	-	-	-	-	-
3	mRNA	XM_023300156.1	H;P	G;C	(656:908);(818:1072);(947:1096)	(23305693:23305779);(23306144:23306356);(23306231:23306380)	-	-	(23305693:23305779);(23305899:23305962)	-	3.89E-11;7.91E-05;8.90E-08	1.56E-07;7.07E-05;8.90E-08	-	-	0.946;0.965	-	-	25.049;19.738	-
2	mRNA	XM_023300979.2	H;P	G;C	(583:835);(921:1066)	(27589075:27589180)	-	(583:1066)	-	-	4.47E-11;1.16E-05	3.97879e-08	-	0.873	-	-	40.209	-	-
1	mRNA	XM_023301151.2	H;P	G;C	(480:734)	(87038828:87039082)	-	(480:734)	(87038828:87039082)	-	2.94349e-05	2.94349e-05	-	0.994	0.994	-	49.048	49.048	-
1	mRNA	XM_023302503.1	H	G;C	(653:884)	(196612474:196612705)	-	-	-	-	0.000183516	0.000267154	-	-	-	-	-	-	-
2	mRNA	XM_035959581.1	H;P	G;C	(1059:1334)	(178486599:178486727)	-	-	(178486103:178486168);(178486599:178486727)	-	1.01787e-13	7.98859e-10	-	-	0.934;0.966	-	-	17.988;55.109	-
2	mRNA	XM_035959582.1	H;P	G;C	(949:1306)	(178486599:178486727)	-	(949:1306)	(178486103:178486168);(178486599:178486727)	-	5.4385e-19	7.98859e-10	-	0.971	0.934;0.966	-	146.246	17.988;55.109	-
1	mRNA	XM_035959811.1	H	G;C	(1949:2073)	(82209347:82209471)	-	-	-	-	5.79244e-08	5.79244e-08	-	-	-	-	-	-	-
1	mRNA	XM_035960103.1	H	G;C	(204:372)	(107777322:107777490)	-	-	-	-	8.54835e-05	8.54835e-05	-	-	-	-	-	-	-
2	mRNA	XM_035960678.1	H;P	G;C	(2803:3015);(3225:3561)	(5132121:5132457);(5132667:5132879)	-	(2803:3015);(3225:3561)	(5132121:5132457)	-	7.87E-07;1.91E-06	3.15E-06;2.86E-08	-	0.946;0.639	0.615	-	18.311;16.518	15.898	-
1	mRNA	XM_035961250.1	H	C	(447:531)	-	-	-	-	-	0.000349009	-	-	-	-	-	-	-	-
1	mRNA	XM_035961335.1	H	G;C	(1128:1338)	(10545940:10546150)	-	-	-	-	7.17e-05	1.24348e-05	-	-	-	-	-	-	-
1	mRNA	XM_035961454.1	H;P	G;C	(2738:3032)	(71412521:71412815)	-	(2738:3032)	(71412521:71412815)	-	2.75716e-07	5.34691e-07	-	0.841	0.801	-	19.93	18.982	-
2	mRNA	XM_035962226.1	H;P	G;C	(531:783);(869:1014)	(27589075:27589180)	-	(531:1014)	-	-	4.47E-11;1.16E-05	3.97879e-08	-	0.873	-	-	40.209	-	-
1	mRNA	XM_035962401.1	H;P	G;C	(514:705)	(140273762:140273953)	-	(514:705)	(140273762:140273953)	-	4.89576e-07	1.63892e-07	-	0.761	0.779	-	59.571	60.98	-
2	mRNA	XM_035962984.1	H;P	G;C	(985:1069)	(83388807:83388935);(83388993:83389331)	-	(985:1069)	(83388807:83388935)	-	0.000199854	1.19E-08;6.82E-18	-	0.959	0.987	-	19.242	57.764	-
2	mRNA	XM_035962985.1	H;P	G;C	(855:939)	(83388807:83388935);(83388993:83389331)	-	(855:939)	(83388807:83388935)	-	0.000199854	1.19E-08;6.82E-18	-	0.959	0.987	-	19.242	57.764	-
2	mRNA	XM_035962986.1	H;P	G;C	(916:1000)	(83388807:83388935);(83388993:83389331)	-	(916:1000)	(83388807:83388935)	-	0.000199854	1.19E-08;6.82E-18	-	0.959	0.987	-	19.242	57.764	-
1	mRNA	XM_035963105.1	H;P	G;C	(619:873)	(87038828:87039082)	-	(619:873)	(87038828:87039082)	-	2.94349e-05	2.94349e-05	-	0.994	0.994	-	49.048	49.048	-
4	mRNA	XM_035963304.1	H;P	G;C	(5172:5359)	(2984039:2984226);(2984354:2984501);(2988356:2988566)	-	-	(2984039:2984226);(2984354:2984501);(2987852:2988146);(2988356:2988566)	-	2.2011e-05	1.04E-04;3.04E-06;3.45E-06	-	-	0.754;0.751;0.601;0.723	-	-	15.791;24.082;23.703;27.596	-
1	mRNA	XM_035963358.1	H;P	G;C	(642:1081)	(27696463:27696568)	-	(642:1081)	(27696463:27696568)	-	8.86882e-18	2.12933e-08	-	0.92	0.988	-	108.871	34.396	-
1	mRNA	XM_035964252.1	H;P	C	(97:244)	-	-	(97:244)	-	-	6.44059e-06	-	-	0.528	-	-	17.139	-	-
1	mRNA	XM_035965271.1	H;P	C	(398:587)	-	-	(398:587)	-	-	5.22046e-05	-	-	0.485	-	-	15.06	-	-
2	mRNA	XM_035966377.1	H;P	C	(874:1191);(1303:1494)	-	-	(874:1191)	-	-	3.27E-05;1.06E-04	-	-	0.701	-	-	86.431	-	-
2	mRNA	XM_035966378.1	H;P	C	(1105:1422);(1534:1725)	-	-	(1105:1422)	-	-	3.27E-05;1.06E-04	-	-	0.701	-	-	86.431	-	-
1	mRNA	XM_035966431.1	H;P	G;C	(7947:8243)	(212462779:212463075)	-	-	(212462782:212462927)	-	1.61027e-07	6.32168e-05	-	-	0.607	-	-	22.708	-
1	mRNA	XM_035967843.1	H;P	C	(1412:1704)	-	-	(1412:1704)	-	-	1.24691e-05	-	-	0.844	-	-	23.161	-	-
1	mRNA	XM_008651512.2	H	G	-	(1218215:1218339)	-	-	-	-	-	2.0439e-06	-	-	-	-	-	-	-
1	mRNA	XM_008655327.2	H;P	G	-	(34444165:34444270)	-	-	(34444165:34444270)	-	-	7.99736e-06	-	-	1	-	-	16.732	-
1	mRNA	XM_008656106.4	H	G	-	(42786761:42786845)	-	-	-	-	-	0.000102997	-	-	-	-	-	-	-
1	mRNA	XM_008656119.3	H	G	-	(42786761:42786845)	-	-	-	-	-	0.000102997	-	-	-	-	-	-	-
1	mRNA	XM_008663019.2	H;P	G	-	(163676113:163676323)	-	-	(163676113:163676323)	-	-	1.10667e-07	-	-	1	-	-	18.378	-
1	mRNA	XM_035961630.1	H;P	G	-	(167188787:167189186)	-	-	(167188787:167189186)	-	-	9.15141e-07	-	-	0.88	-	-	133.95	-
1	mRNA	NM_001111683.1	H;P	C;G	-	(198353203:198353329)	-	(173:299)	(198353203:198353329)	-	-	5.84737e-05	-	0.863	0.828	-	21.719	25.142	-
1	mRNA	XM_008666479.4	H	G	-	(223794356:223794526)	-	-	-	-	-	6.24839e-05	-	-	-	-	-	-	-
1	mRNA	XM_008666484.4	H	G	-	(223794356:223794526)	-	-	-	-	-	6.24839e-05	-	-	-	-	-	-	-
1	mRNA	XM_008666485.4	H	G	-	(223794356:223794526)	-	-	-	-	-	6.24839e-05	-	-	-	-	-	-	-
1	mRNA	XM_008666481.4	H	G	-	(223794356:223794526)	-	-	-	-	-	6.24839e-05	-	-	-	-	-	-	-
1	mRNA	XM_020546707.3	H	G	-	(223794356:223794526)	-	-	-	-	-	6.24839e-05	-	-	-	-	-	-	-
1	mRNA	XM_035964244.1	H	G	-	(223794356:223794526)	-	-	-	-	-	6.24839e-05	-	-	-	-	-	-	-
1	mRNA	XM_035964245.1	H	G	-	(223794356:223794526)	-	-	-	-	-	6.24839e-05	-	-	-	-	-	-	-
1	mRNA	XM_035964243.1	H	G	-	(223794356:223794526)	-	-	-	-	-	6.24839e-05	-	-	-	-	-	-	-
1	mRNA	XM_008670654.4	H;P	G	-	(9584090:9584216)	-	-	(9584090:9584216)	-	-	2.27351e-10	-	-	1	-	-	27.271	-
1	mRNA	XM_008670653.3	H;P	G	-	(9584090:9584216)	-	-	(9584090:9584216)	-	-	2.27351e-10	-	-	1	-	-	27.271	-
1	mRNA	NM_001138341.1	H	G	-	(172731583:172731753)	-	-	-	-	-	6.54782e-05	-	-	-	-	-	-	-
2	mRNA	XM_020550152.1	H;P	G	-	(30626329:30626453);(30626689:30626962)	-	-	(30626329:30626453)	-	-	6.68E-05;1.40E-06	-	-	1	-	-	32.025	-
2	mRNA	XM_020550151.1	H;P	G	-	(30626329:30626453);(30626689:30626962)	-	-	(30626329:30626453)	-	-	6.68E-05;1.40E-06	-	-	1	-	-	32.025	-
2	mRNA	XM_020550150.1	H;P	G	-	(30626329:30626453);(30626689:30626962)	-	-	(30626329:30626453)	-	-	6.68E-05;1.40E-06	-	-	1	-	-	32.025	-
2	mRNA	XM_020550155.1	H;P	G	-	(30626329:30626453);(30626689:30626962)	-	-	(30626329:30626453)	-	-	6.68E-05;1.40E-06	-	-	1	-	-	32.025	-
2	mRNA	XM_020550154.1	H;P	G	-	(30626329:30626453);(30626689:30626962)	-	-	(30626329:30626453)	-	-	6.68E-05;1.40E-06	-	-	1	-	-	32.025	-
2	mRNA	XM_020550153.1	H;P	G	-	(30626329:30626453);(30626689:30626962)	-	-	(30626329:30626453)	-	-	6.68E-05;1.40E-06	-	-	1	-	-	32.025	-
2	mRNA	XM_020550149.1	H;P	G	-	(30626329:30626453);(30626689:30626962)	-	-	(30626329:30626453)	-	-	6.68E-05;1.40E-06	-	-	1	-	-	32.025	-
2	mRNA	XM_020550148.1	H;P	G	-	(30626329:30626453);(30626689:30626962)	-	-	(30626329:30626453)	-	-	6.68E-05;1.40E-06	-	-	1	-	-	32.025	-
1	mRNA	XM_008676212.4	H	G	-	(143063745:143063934)	-	-	-	-	-	0.000228556	-	-	-	-	-	-	-
1	mRNA	XM_008676211.4	H	G	-	(143063745:143063934)	-	-	-	-	-	0.000228556	-	-	-	-	-	-	-
1	mRNA	XM_008676759.4	H;P	G	-	(196567591:196567740)	-	-	(196567594:196567739)	-	-	0.000125018	-	-	0.589	-	-	26.449	-
1	mRNA	XM_020550447.2	H;P	G	-	(196567591:196567740)	-	-	(196567594:196567739)	-	-	0.000125018	-	-	0.589	-	-	26.449	-
1	mRNA	XM_008676754.3	H;P	G	-	(196567591:196567740)	-	-	(196567594:196567739)	-	-	0.000125018	-	-	0.589	-	-	26.449	-
1	mRNA	XM_035966394.1	H;P	G	-	(196567591:196567740)	-	-	(196567594:196567739)	-	-	0.000125018	-	-	0.589	-	-	26.449	-
1	mRNA	XM_008676757.3	H;P	G	-	(196567591:196567740)	-	-	(196567594:196567739)	-	-	0.000125018	-	-	0.589	-	-	26.449	-
1	mRNA	XM_008676756.3	H;P	G	-	(196567591:196567740)	-	-	(196567594:196567739)	-	-	0.000125018	-	-	0.589	-	-	26.449	-
1	mRNA	XM_035966395.1	H;P	G	-	(196567591:196567740)	-	-	(196567594:196567739)	-	-	0.000125018	-	-	0.589	-	-	26.449	-
1	mRNA	XM_008676941.4	H;P	G	-	(212462779:212463075)	-	-	(212462782:212462927)	-	-	6.32168e-05	-	-	0.607	-	-	22.708	-
1	mRNA	XM_008680324.3	H;P	G	-	(76821429:76821956)	-	-	(76821429:76821956)	-	-	2.60393e-17	-	-	0.914	-	-	274.693	-
1	mRNA	NM_001143260.1	H	G	-	(146537223:146537540)	-	-	-	-	-	1.09406e-06	-	-	-	-	-	-	-
1	mRNA	NM_001174558.1	H	G	-	(189554495:189554703)	-	-	-	-	-	0.000190565	-	-	-	-	-	-	-
1	mRNA	XM_008645410.4	H;P	G	-	(67935980:67936253)	-	-	(67935980:67936253)	-	-	1.47086e-11	-	-	0.952	-	-	56.679	-
1	mRNA	XM_008645409.4	H;P	G	-	(67935980:67936253)	-	-	(67935980:67936253)	-	-	1.47086e-11	-	-	0.952	-	-	56.679	-
1	mRNA	XM_008645414.4	H;P	G	-	(67935980:67936253)	-	-	(67935980:67936253)	-	-	1.47086e-11	-	-	0.952	-	-	56.679	-
1	mRNA	NM_001154571.2	H;P	G	-	(67935980:67936253)	-	-	(67935980:67936253)	-	-	1.47086e-11	-	-	0.952	-	-	56.679	-
1	mRNA	XM_020553337.3	H;P	G	-	(67935980:67936253)	-	-	(67935980:67936253)	-	-	1.47086e-11	-	-	0.952	-	-	56.679	-
1	mRNA	XM_035968009.1	H;P	G	-	(67935980:67936253)	-	-	(67935980:67936253)	-	-	1.47086e-11	-	-	0.952	-	-	56.679	-
1	mRNA	XM_035968011.1	H;P	G	-	(67935980:67936253)	-	-	(67935980:67936253)	-	-	1.47086e-11	-	-	0.952	-	-	56.679	-
1	mRNA	XM_035968008.1	H;P	G	-	(67935980:67936253)	-	-	(67935980:67936253)	-	-	1.47086e-11	-	-	0.952	-	-	56.679	-
1	mRNA	XM_020553334.3	H;P	G	-	(67935980:67936253)	-	-	(67935980:67936253)	-	-	1.47086e-11	-	-	0.952	-	-	56.679	-
1	mRNA	XM_008645415.4	H;P	G	-	(67935980:67936253)	-	-	(67935980:67936253)	-	-	1.47086e-11	-	-	0.952	-	-	56.679	-
1	mRNA	XM_020553340.3	H;P	G	-	(67935980:67936253)	-	-	(67935980:67936253)	-	-	1.47086e-11	-	-	0.952	-	-	56.679	-
1	mRNA	XM_008645412.4	H;P	G	-	(67935980:67936253)	-	-	(67935980:67936253)	-	-	1.47086e-11	-	-	0.952	-	-	56.679	-
1	mRNA	XM_020553336.3	H;P	G	-	(67935980:67936253)	-	-	(67935980:67936253)	-	-	1.47086e-11	-	-	0.952	-	-	56.679	-
1	mRNA	XM_020553335.3	H;P	G	-	(67935980:67936253)	-	-	(67935980:67936253)	-	-	1.47086e-11	-	-	0.952	-	-	56.679	-
2	mRNA	XM_020538530.3	H;P	G	-	(165145721:165146034);(165146224:165146348)	-	-	(165145721:165146034);(165146224:165146348)	-	-	1.27E-05;1.30E-04	-	-	0.815;0.997	-	-	62.488;31.929	-
2	mRNA	XM_020538529.3	H;P	G	-	(165145721:165146034);(165146224:165146348)	-	-	(165145721:165146034);(165146224:165146348)	-	-	1.27E-05;1.30E-04	-	-	0.815;0.997	-	-	62.488;31.929	-
2	mRNA	XM_020538534.3	H;P	G	-	(165145721:165146034);(165146224:165146348)	-	-	(165145721:165146034);(165146224:165146348)	-	-	1.27E-05;1.30E-04	-	-	0.815;0.997	-	-	62.488;31.929	-
2	mRNA	XM_020538526.3	H;P	G	-	(165145721:165146034);(165146224:165146348)	-	-	(165145721:165146034);(165146224:165146348)	-	-	1.27E-05;1.30E-04	-	-	0.815;0.997	-	-	62.488;31.929	-
2	mRNA	XM_020538527.3	H;P	G	-	(165145721:165146034);(165146224:165146348)	-	-	(165145721:165146034);(165146224:165146348)	-	-	1.27E-05;1.30E-04	-	-	0.815;0.997	-	-	62.488;31.929	-
2	mRNA	XM_020538533.3	H;P	G	-	(165145721:165146034);(165146224:165146348)	-	-	(165145721:165146034);(165146224:165146348)	-	-	1.27E-05;1.30E-04	-	-	0.815;0.997	-	-	62.488;31.929	-
2	mRNA	XM_020538531.3	H;P	G	-	(165145721:165146034);(165146224:165146348)	-	-	(165145721:165146034);(165146224:165146348)	-	-	1.27E-05;1.30E-04	-	-	0.815;0.997	-	-	62.488;31.929	-
2	mRNA	XM_020538528.3	H;P	G	-	(165145721:165146034);(165146224:165146348)	-	-	(165145721:165146034);(165146224:165146348)	-	-	1.27E-05;1.30E-04	-	-	0.815;0.997	-	-	62.488;31.929	-
2	mRNA	XM_020538532.3	H;P	G	-	(165145721:165146034);(165146224:165146348)	-	-	(165145721:165146034);(165146224:165146348)	-	-	1.27E-05;1.30E-04	-	-	0.815;0.997	-	-	62.488;31.929	-
1	mRNA	XM_008649880.3	H;P	G	-	(65180112:65180280)	-	-	(65180112:65180280)	-	-	9.21865e-05	-	-	0.849	-	-	17.908	-
1	mRNA	XM_035959702.1	H;P	G	-	(65180112:65180280)	-	-	(65180112:65180280)	-	-	9.21865e-05	-	-	0.849	-	-	17.908	-
1	mRNA	NM_001361953.1	H;P	G	-	(65180112:65180280)	-	-	(65180112:65180280)	-	-	9.21865e-05	-	-	0.849	-	-	17.908	-
1	mRNA	NM_001111832.2	H	G	-	(168474859:168475027)	-	-	-	-	-	9.21865e-05	-	-	-	-	-	-	-
1	mRNA	XM_035960254.1	H;P	G	-	(177724684:177725085)	-	-	(177724684:177725085)	-	-	2.5735e-13	-	-	0.889	-	-	47.952	-
3	mRNA	XM_035961221.1	H;P	G	-	(21313999:21314337);(21314031:21314470);(21316001:21316797)	-	-	(21314031:21314470);(21316001:21316797)	-	-	1.52E-04;4.27E-14;5.32E-18	-	-	0.955;0.66	-	-	275.283;268.716	-
1	mRNA	XM_020543720.3	H;P	G	-	(128679768:128679894)	-	-	(128679768:128679894)	-	-	9.98782e-06	-	-	0.979	-	-	16.341	-
1	mRNA	NM_001158312.2	H;P	G	-	(128679768:128679894)	-	-	(128679768:128679894)	-	-	9.98782e-06	-	-	0.979	-	-	16.341	-
1	mRNA	XM_008664185.3	H;P	G	-	(2843071:2843281)	-	-	(2843071:2843281)	-	-	1.17763e-07	-	-	0.842	-	-	33.865	-
1	mRNA	XM_020545640.3	H;P	G	-	(2843071:2843281)	-	-	(2843071:2843281)	-	-	1.17763e-07	-	-	0.842	-	-	33.865	-
2	mRNA	XM_008664196.4	H;P	G	-	(2988356:2988566)	-	-	(2987852:2988146);(2988356:2988566)	-	-	3.45037e-06	-	-	0.601;0.723	-	-	23.703;27.596	-
2	mRNA	XM_035963306.1	H;P	G	-	(3334915:3335125)	-	-	(3334411:3334705);(3334915:3335125)	-	-	9.85264e-05	-	-	0.525;0.853	-	-	19.48;25.98	-
2	mRNA	XM_035963305.1	H;P	G	-	(3334915:3335125)	-	-	(3334411:3334705);(3334915:3335125)	-	-	9.85264e-05	-	-	0.525;0.853	-	-	19.48;25.98	-
2	mRNA	XM_035963307.1	H;P	G	-	(3334915:3335125)	-	-	(3334411:3334705);(3334915:3335125)	-	-	9.85264e-05	-	-	0.525;0.853	-	-	19.48;25.98	-
1	mRNA	NM_001350292.1	H;P	G	-	(3403070:3403280)	-	-	(3403070:3403280)	-	-	1.17763e-07	-	-	0.842	-	-	33.865	-
1	mRNA	XM_008664023.4	H;P	G	-	(3403070:3403280)	-	-	(3403070:3403280)	-	-	1.17763e-07	-	-	0.842	-	-	33.865	-
1	mRNA	NM_001153870.2	H;P	C;G	-	(119191189:119191399)	-	(785:955)	(119191117:119191453)	-	-	0.00029404	-	0.686	0.389	-	23.409	26.791	-
1	transcript	NR_147451.1	H;P	G;C	(2714:2945)	(141127319:141127550)	-	(2714:2945)	(141127319:141127550)	-	4.16703e-06	4.16703e-06	-	0.912	0.912	-	43.425	43.425	-
1	transcript	XR_002266911.3	H	G;C	(2009:2259)	(302387838:302387901)	-	-	-	-	0.000165054	0.000349009	-	-	-	-	-	-	-
2	transcript	XR_004857306.1	H;P	C	(844:1161);(1273:1464)	-	-	(844:1161)	-	-	3.27E-05;1.06E-04	-	-	0.701	-	-	86.431	-	-
1	transcript	XR_004858121.1	H	C	(1594:1806)	-	-	-	-	-	7.70735e-05	-	-	-	-	-	-	-	-
1	transcript	XR_556683.4	H	G	-	(42786761:42786845)	-	-	-	-	-	0.000102997	-	-	-	-	-	-	-
1	transcript	XR_004855844.1	H	G	-	(172731583:172731753)	-	-	-	-	-	6.54782e-05	-	-	-	-	-	-	-
1	transcript	XR_004855843.1	H	G	-	(172731583:172731753)	-	-	-	-	-	6.54782e-05	-	-	-	-	-	-	-
1	transcript	XR_004855845.1	H	G	-	(172731583:172731753)	-	-	-	-	-	6.54782e-05	-	-	-	-	-	-	-
1	transcript	XR_561658.3	H	G	-	(172731583:172731753)	-	-	-	-	-	6.54782e-05	-	-	-	-	-	-	-
1	transcript	XR_561657.3	H	G	-	(172731583:172731753)	-	-	-	-	-	6.54782e-05	-	-	-	-	-	-	-
1	transcript	XR_004857339.1	H;P	G	-	(196567591:196567740)	-	-	(196567594:196567739)	-	-	0.000125018	-	-	0.589	-	-	26.449	-
1	transcript	XR_004857340.1	H;P	G	-	(196567591:196567740)	-	-	(196567594:196567739)	-	-	0.000125018	-	-	0.589	-	-	26.449	-
1	transcript	XR_004857341.1	H;P	G	-	(196567591:196567740)	-	-	(196567594:196567739)	-	-	0.000125018	-	-	0.589	-	-	26.449	-
1	transcript	XR_002265488.2	H;P	G	-	(3403070:3403280)	-	-	(3403070:3403280)	-	-	1.17763e-07	-	-	0.842	-	-	33.865	-
1	intron	LOC103642952--3	H;P	G	-	(148764475:148764687)	-	-	(148764478:148764623)	-	-	1.52946e-05	-	-	0.661	-	-	24.731	-
1	lnc_RNA	NR_144295.1	H;P	G;C	(645:836)	(133807042:133807233)	-	(645:836)	(133807042:133807233)	-	3.03335e-08	8.56584e-09	-	0.799	0.811	-	39.058	39.644	-
1	lnc_RNA	NR_156109.1	H	G;C	(183:332)	(47805900:47806049)	-	-	-	-	9.21865e-05	1.95069e-05	-	-	-	-	-	-	-
1	lnc_RNA	NR_163708.1	H	G;C	(529:636)	(228668753:228668860)	-	-	-	-	1.43538e-05	4.25458e-05	-	-	-	-	-	-	-
1	lnc_RNA	XR_002261863.2	H;P	G;C	(1929:2055)	(3441529:3441655)	-	(1929:2055)	(3441529:3441655)	-	3.40482e-07	3.40482e-07	-	0.959	0.959	-	20.089	20.089	-
1	lnc_RNA	XR_002748578.1	H;P	G;C	(705:871)	(134504256:134504443)	-	(705:871)	(134504256:134504550)	-	4.56391e-06	1.31149e-06	-	0.938	0.882	-	22.979	30.558	-
1	lnc_RNA	XR_002750366.1	H;P	G;C	(391:708)	(215233433:215233855)	-	(391:708)	(215233433:215233855)	-	1.74861e-11	8.13769e-12	-	0.993	0.994	-	104.963	113.828	-
1	lnc_RNA	XR_004849329.1	H;P	G;C	(604:730)	(3441529:3441655)	-	(604:730)	(3441529:3441655)	-	3.40482e-07	3.40482e-07	-	0.959	0.959	-	20.089	20.089	-
1	lnc_RNA	XR_004849330.1	H;P	G;C	(608:734)	(3441529:3441655)	-	(608:734)	(3441529:3441655)	-	3.40482e-07	3.40482e-07	-	0.959	0.959	-	20.089	20.089	-
1	lnc_RNA	XR_560229.4	H;P	G;C	(379:1049)	(83399680:83400394)	-	(379:1049)	(83399680:83400394)	-	8.55718e-19	3.98806e-19	-	0.945	0.949	-	364.176	378.96	-
3	lnc_RNA	XR_561330.2	H;P	G;C	(108:215)	(269101807:269101977);(269102113:269102409);(269102454:269102620)	-	(108:278)	(269102030:269102158);(269104080:269104229)	-	2.11379e-07	9.41E-11;1.06E-06;3.76E-05	-	0.927	0.927;0.935	-	126.972	84.511;18.931	-
1	lnc_RNA	XR_565076.2	H;P	G;C	(125:734)	(8029831:8030421)	-	(125:734)	(8029831:8030421)	-	1.70704e-13	5.34639e-13	-	0.854	0.855	-	432.012	422.22	-
1	lnc_RNA	NR_160402.1	H;P	C;G	-	(51320952:51321122)	-	(84:189)	(51321108:51321213)	-	-	5.22046e-05	-	0.92	0.92	-	24.867	24.867	-
1	lnc_RNA	XR_002268411.2	H;P	G	-	(132568804:132569348)	-	-	(132568804:132569348)	-	-	3.2802e-14	-	-	0.941	-	-	233.383	-
1	lnc_RNA	XR_002263080.1	H;P	G	-	(39005298:39005424)	-	-	(39005298:39005424)	-	-	9.6187e-05	-	-	0.76	-	-	15.516	-
1	lnc_RNA	XR_554761.2	H;P	G	-	(132353587:132353776)	-	-	(132353587:132353776)	-	-	6.72653e-08	-	-	0.925	-	-	27.418	-
1	lnc_RNA	XR_002263397.1	H;P	G	-	(181777488:181777952)	-	-	(181777488:181777952)	-	-	5.85734e-19	-	-	0.886	-	-	180.099	-
Abbreviations: H, hypergeometric distribution based algorithm; P, phase score algorithm; C, cdna (transcriptome); G, gdna (genome); F, full-length transcriptome
